# Supplementary material for: Promising Epigenetic Biomarkers for the Early Detection of Colorectal Cancer: A Systematic Review
Source: Cancers (Basel). 2021 Oct 2;13(19):4965. doi: 10.3390/cancers13194965 (PMC8508438; doi:10.3390/cancers13194965)
Supplement: Supplementary file 1 [file cancers-13-04965-s001.zip]

Archive with 3 entries (3 files):
- Supplementary Table S5-QUADAS2&LOE-GR.xlsx
- Supplementary Table S6 Research strategy.pdf
- Supplementary Tables S1-S4.pdf
