# Supplementary material for: Promising Epigenetic Biomarkers for the Early Detection of Colorectal Cancer: A Systematic Review
Source: Cancers (Basel). 2021 Oct 2;13(19):4965. doi: 10.3390/cancers13194965 (PMC8508438; doi:10.3390/cancers13194965)
Supplement: Supplementary file 1 [file cancers-13-04965-s001.zip › Supplementary Table S5-QUADAS2&LOE-GR.xlsx]

## Sheet: Quality assessment
		RISK OF BIAS				APPLICABILITY CONCERNS
Authors, year	Type of study	Patient selection	Index test	Reference standard	Flow and timing	Patient selection	Index test	Reference standard	Level (Quality) of evidence*	Grade (Strenght) of reccomendation	References**
Nagai, 2017	Case-control	High	High	Low	Low	High	High	Low	III-2	C	[76]
Zhang, 2017	Case-control	High	High	Low	Low	High	High	Low	III-2	C	[113]
Mousavi Ardehaie, 2017	Case-control	High	High	Unclear	Unclear	High	High	Unclear	III-2	C	[81]
Heiss & Brenner, 2017	Case-control	High	Unclear	Unclear	Unclear	High	Unclear	Unclear	III-2	C	[104]
Houshmand, 2017	Case-control	High	Unclear	Low	Unclear	High	Unclear	Low	III-2	C	[46]
Rasmussen, 2017	Cross-sectional case-control	High	Unclear	Low	Low	High	Unclear	Low	II	B	[68]
Niu, 2017	Case-control	High	Unclear	Low	Low	High	Unclear	Low	III-1	B	[33]
Bartak, 2017	Case-control	High	Unclear	Low	Low	High	Unclear	Low	III-2	C	[65]
Oh, 2017	Case-control	High	Unclear	Low	Low	High	Unclear	Low	III-2	C	[34]
Liu, 2017	Case-control	High	High	Low	Low	High	High	Low	III-2	C	[92]
Suehiro, 2018	Case-control	High	High	Low	Low	High	High	Low	III-2	C	[73]
Freitas, 2018	Case-control	High	Unclear	Low	Low	High	Unclear	Low	III-2	C	[67]
Fadda, 2018	Case-control	High	High	Low	Low	High	High	Low	III-2	C	[102]
Liu, 2018	Case-control	High	High	Low	Low	High	High	Low	III-2	C	[94]
Suehiro, 2018	Case-control	High	High	Low	Unclear	High	High	Low	III-2	C	[75]
Kottorou, 2018	Case-control	High	High	Unclear	Unclear	High	High	Unclear	III-2	C	[82]
Fu, 2018	Case-control	High	Unclear	Low	Low	High	Unclear	Low	III-2	C	[40]
Vedeld, 2018	Case-control	High	Unclear	Low	Low	High	Unclear	Low	III-2	C	[83]
Park, 2018	Case-control	High	Unclear	Low	Low	High	Unclear	Low	III-2	C	[35]
Xie, 2018	Case-control	High	Unclear	Unclear	Unclear	High	Unclear	Unclear	III-2	D	[41]
Shayan, 2018	Case-control	High	Unclear	Low	Low	High	Unclear	Low	II	B	[39]
Ye, 2018	Case-control	High	High	Low	Low	High	High	Low	III-2	C	[115]
Ashoori, 2018	Case-control	High	Unclear	Low	Unclear	High	Unclear	Low	III-2	C	[47]
Ashktorab, 2018	Case-control	High	High	Unclear	Unclear	High	High	Unclear	III-2	C	[100]
Li, 2018	Case-control	High	High	Unclear	Unclear	High	High	Unclear	III-2	C	[107]
Basile, 2019	Case-control	High	High	Unclear	Unclear	High	High	Unclear	III-2	C	[97]
Gu, 2019	Case-control	High	High	Low	Low	High	High	Low	III-2	C	[93]
Li, 2019	Case-control	High	High	Low	Low	High	High	Low	III-2	C	[101]
Han, 2019	Case-control	High	Low	Low	Low	High	Low	Low	III-1	B	[36]
Zhou, 2019	Case-control	High	High	Low	Low	High	High	Low	III-2	D	[108]
Chen, 2019	Case-control	High	Unclear	Low	Low	High	Unclear	Low	III-2	C	[48]
Ibrahim, 2019	Case-control	High	Unclear	Unclear	Unclear	High	Unclear	Unclear	III-2	C	[109]
Yang, 2019	Case-control	High	Unclear	Unclear	Unclear	High	Unclear	Unclear	III-2	D	[42]
Sun, 2019	Case-control	High	Unclear	Low	Low	High	Unclear	Low	III-2	C	[43]
Li, 2019	Case-control	High	Unclear	Unclear	Unclear	High	Unclear	Unclear	III-2	C	[69]
Xia, 2019	Case-control	High	High	Low	Unclear	High	High	Low	III-2	D	[99]
Jaberie, 2020	Case-control	High	High	Low	Low	High	High	Low	III-2	C	[91]
Li, 2019	Case-control	High	Unclear	Unclear	Unclear	High	Unclear	Unclear	III-2	D	[84]
Ma, 2019	Case-control	High	Low	Low	Low	High	Low	Low	III-1	B	[44]
Zhao, 2019	Case-control	High	High	Low	Unclear	High	High	Low	III-2	C	[49]
Chen, 2019	Case-control	High	Unclear	Low	Low	High	Unclear	Low	III-2	C	[70]
Jensen, 2019	Case-control	High	Unclear	Low	Low	High	Unclear	Low	III-2	C	[78]
Bosch, 2019	Case-control	Unclear	Low	Low	Low	Unclear	Low	Low	III-1	B	[61]
Wang, 2019	Case-control	High	Unclear	Unclear	Unclear	High	Unclear	Unclear	III-2	D	[105]
Kerachian, 2020	Case-control	High	Unclear	Low	Low	High	Unclear	Low	III-2	C	[103]
Liu, 2020	Case-control	High	Unclear	Low	Low	High	Unclear	Low	III-2	C	[45]
Fan et al., 2020	Case-control	High	High	Unclear	Unclear	High	High	Unclear	III-2	D	[85]
Chang, 2020	Case-control	High	High	Low	Low	High	High	Low	III-2	D	[95]
Yang, 2020	Case-control	High	Unclear	Low	Unclear	High	Unclear	Low	III-1	B	[63]
Suehiro, 2020	Case-control	High	Unclear	Low	Unclear	High	Unclear	Low	III-2	D	[74]
Zhao, 2020	Case-control	High	Unclear	Low	Unclear	High	Unclear	Low	III-2	C	[50]
Vega-Benedetti, 2020	Case-control	High	Unclear	Low	Unclear	High	Unclear	Low	III-2	C	[90]
Otero-Estévez, 2020	Case-control	High	High	Low	Low	High	High	Low	III-2	C	[114]
Shademan, 2020	Case-control	High	Unclear	Low	Low	High	Unclear	Low	III-2	C	[77]
Li, 2020	Case-control	High	High	Low	Low	High	High	Low	III-2	D	[112]
Ansar, 2020	Case-control	High	High	Low	Low	High	High	Low	III-2	D	[111]
Uhan, 2020	Case-control	High	High	Low	Low	High	High	Low	III-2	C	[106]
Wang, 2020	Case-control	High	Low	Low	Low	High	Low	Low	III-1	B	[37]
Quan, 2020	Case-control	High	High	Unclear	Low	High	High	Unclear	III-2	D	[13]
Wang, 2021	Case-control	High	Unclear	Low	Low	High	Unclear	Low	III-2	C	[71]
Xiao, 2021	Case-control	High	High	Unclear	Unclear	High	High	Unclear	III-2	C	[88]
Su, 2021	Case-control	High	Unclear	Unclear	Unclear	High	Unclear	Unclear	III-2	C	[38]
Cao, 2021	Case-control	High	High	Unclear	Unclear	High	High	Unclear	III-2	C	[72]
Sui, 2021	Case-control	High	Unclear	Unclear	Unclear	High	Unclear	Unclear	III-2	C	[87]
Mo, 2021	Case-control	High	High	Low	Low	High	High	Low	III-2	C	[62]
Zhao, 2021	Case-control	High	Unclear	Low	Low	High	Unclear	Low	III-2	C	[66]
Wu, 2021	Case-control	High	Unclear	Unclear	Unclear	High	Unclear	Unclear	III-2	C	[86]
Rademakers, 2021	Case-control	High	High	Unclear	Unclear	High	High	Unclear	III-2	D	[89]
Zhang, 2020	Case-control	High	Unclear	Low	Low	High	Unclear	Low	III-2	C	[79]
Cao, 2021	Case-control	High	Unclear	Low	Low	High	Unclear	Low	III-2	C	[80]
Zhang, 2021	Case-control	High	High	Low	Low	High	High	Low	III-2	C	[64]
Chen, 2021	Case-control	High	Unclear	Low	Unclear	High	Unclear	Low	III-2	C	[52]
Zhang, 2021	Case-control	High	Unclear	Low	Low	High	Unclear	Low	III-2	C	[79]
Panagopoulou, 2021	Case-control	High	High	Low	Low	High	High	Low	III-2	C	[110]
* National Health and Medical Research Council (NHMRC) Evidence Hierarchy ** References inserted in the article References section

## Sheet: Overall LOE
Row Labels	Count of Authors, year
III-2	66
III-1	6
II	2
Grand Total	74

## Sheet: Overall GR
Row Labels	Count of Authors, year
C	53
D	13
B	8
Grand Total	74
